# Supplementary material for: Potential of phenothiazines to synergistically block calmodulin and reactivate PP2A in cancer cells
Source: PLoS One. 2022 May 26;17(5):e0268635. doi: 10.1371/journal.pone.0268635 (PMC9135253; doi:10.1371/journal.pone.0268635)
Supplement: S1 Data — Raw data that were used to construct the graphs in Figs 1–4 are presented in the excel sheet. The header indicates the sample and the rows or columns list values of individual replicates (N). In addition the mean and standard deviation of all figures are given. (XLSX) [file pone.0268635.s007.xlsx]

## Sheet: Fig 1A
ATARiS Plot
	KRAS	HRAS	CALM1	CALM2	CALM3	PPP2CA	SET	BRAF
NCI-H358 (lung)	-1.045	0.159	0.456	0.019	-0.762	0.218	-0.254	0.148
A375 (melanoma)	0.135	-0.07	0.261	0.337	1.214	-0.992	-0.111	-3.221
MDA-MB-231 (breast)	-0.306	0.088	0.309	-0.065	-0.333	-0.578	0.022	0.379

## Sheet: Fig 1B
IC50 values
	N1	N2	N1	N2	N1	N2		Mean				Standard deviation
	NCI-H358		A375		MDA-MB-231			NCI-H358	A375	MDA-MB-231		NCI-H358	A375	MDA-MB-231
DT-061	2.4	2.89	1.5	2.7	3	3.1		2.65	2.1	3.05		0.35	0.85	0.07
calmidazolium	1.3	1.29	1.1	1.51	0.83	1.9		1.3	1.31	1.37		0.01	0.29	0.76
calmidazolium + DT-061 (1 μM)	0.43	0.49	0.24	1.13	0.71	0.62		0.46	0.69	0.67		0.04	0.63	0.06
calmidazolium + DT-061 (2 µM)	0.29	0.39	0.2	0.99	0.29	0.58		0.34	0.6	0.44		0.07	0.56	0.21
triflouperazine	0.39	0.98	0.25	0.36	0.43	0.74		0.69	0.31	0.59		0.42	0.08	0.22
ARS-1620	0.6	0.32	56	49	62	54		0.46	52.5	58		0.2	4.95	5.66

## Sheet: Fig 1C
Synergism score
	Bliss Score (A.U)			Mean	Standard deviation
NCI-H358 (KRAS-G12C)	26.33	21.61		23.97	3.34
A375 (BRAF-V600E)	30.92	10.75		20.84	14.26
MDA-MB-231 (KRAS-G13D)	8.31	23.13		15.72	10.48
	N1	N2

## Sheet: Fig 1D
apoptotic cells (%)
	DMSO	DT-061	calmidazolium	DT-061 + calmidazolium	benzethonium Cl
N1	11.1954	17.3843	46.8015	87.1608	93.0493
N2	13.2224	7.22838	19.4293	29.0909	96.0998
mean	12.21	12.31	33.12	58.13	94.57
Standard deviation	1.43	7.18	19.36	41.06	2.16

## Sheet: Fig 1E
caspase 3/7 activity (fold change)
	DMSO	DT-061	calmidazolium	DT-061 + calmidazolium	staurosporine
N1	0.982032	0.955557	0.850279	2.55681	5.7754
N2	1.01797	1.01559	0.916577	2.4192	5.5715
N3					6.4904
N4					6.25425
mean	1	0.99	0.88	2.49	6.02
standard deviation	0.03	0.04	0.05	0.1	0.42

## Sheet: Fig 2A
Anisotropy values
												Mean values						Standard deviation
log c /M	W7		fluphenazine		fluphenazine mustard		DT-061		calmidazolium Cl			W7	Flu	Flu-M	DT-061	CMZ		W7	Flu	Flu-M	DT-061	CMZ
-3.52288							105.5	117.7							111.6						8.63
-4	68.6	69	65.6	66.5	67.3	66.4	119.6	125.2				68.8	66.05	66.85	122.4			0.28	0.64	0.64	3.96
-4.47712	84.6	83.2	67.6	67.5	67.2	68.9	128.5	126.2				83.9	67.55	68.05	127.35			0.99	0.07	1.2	1.63
-4.95424	102.4	102.8	82.7	78.9	75	76.3	120.1	117.4				102.6	80.8	75.65	118.75			0.28	2.69	0.92	1.91
-5.43136	107.9	107.5	107.1	97.9	93.5	96.2	116.1	118.4				107.7	102.5	94.85	117.25			0.28	6.51	1.91	1.63
-5.90848	107.4	108.9	117	109.1	104.8	105.2	115.6	111.9				108.15	113.05	105	113.75			1.06	5.59	0.28	2.62
-6.38561	108.9	109.6	102.8	117.8	108.2	109.7	114.2	117.3				109.25	110.3	108.95	115.75			0.49	10.61	1.06	2.19
-6.86273	108.1	110	116.4	117.1	108.9	109.8	114.8	115.7				109.05	116.75	109.35	115.25			1.34	0.49	0.64	0.64
-7.33985	109.1	111.2	115.5	116.4	110.8	111.4	115.3	109.7				110.15	115.95	111.1	112.5			1.48	0.64	0.42	3.96
-7.81697	108	111.5	112.9	108.6	109.5	110.4	114.4	115.2				109.75	110.75	109.95	114.8			2.47	3.04	0.64	0.57
-8.29409	110	112.5	114.1	112.8	111.4	111.5	109.6	116				111.25	113.45	111.45	112.8			1.77	0.92	0.07	4.53
-8.77121	108.5	109.2	110.6	109.6	111.1	109.2	112.8	113				108.85	110.1	110.15	112.9			0.49	0.71	1.34	0.14
complex, control	110.742	110.742	110.742	110.742	110.742	110.742	110.742	110.742	110.742	110.742	mean of 10 replicates
probe, control	69.325	69.325	69.325	69.325	69.325	69.325	69.325	69.325	69.325	69.325	mean of 10 replicates
-5									70.4	71						70.7						0.42
-5.47712									69.2	65.9						67.55						2.33
-5.95424									70.8	70.1						70.45						0.49
-6.43136									76.2	69.7						72.95						4.6
-6.90848									92	78.3						85.15						9.69
-7.38561									103	90.9						96.95						8.56
-7.86273									111.4	95.9						103.65						10.96
-8.33985									113.3	102.5						107.9						7.64
-8.81697									114.7	102.7						108.7						8.49
-9.29409									116	103.4						109.7						8.91
-9.77121									117.5	105.2						111.35						8.7
-10.2483									114.4	104.1						109.25						7.28
	N1	N2	N1	N2	N1	N2	N1	N2	N1	N2

## Sheet: Fig 2B
normalized BRET ratio
																	Mean						Standard deviation
log c (inhibitor) /M	ophiobolin A			fluphenazine			fluphenazine mustard			calmidazolium			DT-061				OphA	Flu	Flu-M	CMZ	DT-061		OphA	Flu	Flu-M	CMZ	DT-061
non-treated control	100	100	100	100	100	100	100	100	100	100	100	100	100	100			100	100	100	100	100		0	0	0	0	0
-4.09691	16.1172	15.8773	17.1348	22.0074	24.5677	25.731		36.3862	42.3228		18.8984	16.6104	106.909	114.714			16.38	24.1	39.35	17.75	110.81		0.67	1.9	4.2	1.62	5.52
-4.39794	22.0804	19.1038	20.1728	22.2479	37.162	43.6568	20.9968	50.194	53.5033	51.8617	17.0071	14.5779	111.107	106.465			20.45	34.36	41.56	27.82	108.79		1.51	10.98	17.89	20.86	3.28
-4.69897	27.674	21.2715	22.4473	72.6108	64.0259	73.0534	33.5347	56.3801	59.6968	43.8022	41.1369	38.6661	115.107	115.279			23.8	69.9	49.87	41.2	115.19		3.41	5.09	14.24	2.57	0.12
-5	29.1046	28.3177	34.0707	97.4951	79.4477	87.1124	57.1292	69.2331	69.7493	56.9968	57.8723	59.3032	95.1345	86.4767			30.5	88.02	65.37	58.06	90.81		3.12	9.06	7.14	1.16	6.12
-5.30103	45.0104			99.8183			72.1145						95.1297	105.789			45.01	99.82	72.11		100.46						7.54
-6	81.1595	86.1584	80.1885	94.9526	97.254	95.4729	93.1602	79.5173	85.045	87.7863	99.239	101.322	94.5016	99.9217			82.5	95.89	85.91	96.12	97.21		3.2	1.21	6.86	7.29	3.83
-7	89.5242	100	100	84.8425	100	100	92.5106	100	100	87.9443	100	100	91.9159	93.7784			96.51	94.95	97.5	95.98	92.85		6.05	8.75	4.32	6.96	1.32
	N1	N2	N3	N1	N2	N3	N1	N2	N3	N1	N2	N3	N1	N2

## Sheet: Fig 2C
DSS3 BRET score
	ophiobolin A	calmidazolium	DT-061	fluphenazine	fluphenazine mustard
N1	27.3	11.4	0	5.3	15.2
N2	28.9	10.8	0	3.6	12.2
N3	37.7	20.8		5.3	11.9
mean	31.3	14.33	0	4.73	13.1
standard deviation	5.6	5.61	0	0.98	1.82

## Sheet: Fig 3A
K-RasG12V BRET
														mean	standard deviation
Inhibitors	Rluc8-KrasG12V/GFP2-KrasG12V
fluphenazine mustard	71.1421	69.8659	70.582	69.0549	73.4979	75.3237	74.0617	73.6395	73.7117	73.6142	74.9686	72.2261		72.64	2.04
fluphenazine	116.984	117.221	114.254	111.203	106.486	102.332	104.758	105.192	105.738	104.752	101.237	99.6761		107.49	6
DT-061	102.439	101.315	102.277	100.953	98.6605	100.047	101.073	97.4843						100.53	1.72
calmidazolium	56.1219	56.3093	55.7392	55.8068	41.7975	44.4475	43.3047	43.8108	37.7034	37.0972	36.7653	36.0615		45.41	8.31
ophiobolin A	72.4244	74.2059	71.8642	72.1228	74.2657	70.4141	75.4766	76.9175	74.1229	77.8773	81.4977	83.5428		75.39	3.97
FTI-277	72.2368	73.1065	73.006	71.9005	74.3032	75.1082	75.0152	73.992	87.4754	88.8749	88.6228	90.7219		78.7	7.65
DMSO	105.488	107.527	103.189	101.1	99.3464	98.4235	101.581	100.649	103.38	101.762	98.7481	96.1095		101.44	3.17
	N1.1	N1.2	N1.3	N1.4	N2.1	N2.2	N2.3	N2.4	N3.1	N3.2	N3.3	N3.4

## Sheet: Fig 3B
H-RasG12V BRET
										mean	standard deviation
Inhibitors	Rluc8-KrasG12V/GFP2-KrasG12V
fluphenazine mustard	64.9877	64.0657	59.6081	62.5301	69.384	69.3038	67.8925	67.3745		65.64	3.47
fluphenazine	118.298	116.824	118.266	116.921	102.254	101.937	104.771	99.5349		109.85	8.4
DT-061	100.79	100.058	101.294	101.06	100.674	100.693	99.8758	99.7238		100.52	0.57
calmidazolium	65.4602	65.6531	66.0593	64.447	71.623	67.855	69.3028	69.9269		67.54	2.54
ophiobolin A	85.8766	87.4116	88.4857	87.9514	89.1197	84.7138	86.6926	87.837		87.26	1.44
FTI-277	55.9675	54.6788	57.991	55.5016	58.8518	57.6476	60.7427	58.4164		57.47	1.99
DMSO	105.488	107.527	103.189	101.1	100.752	100.914	99.3046	99.0298		102.16	3.01
	N1.1	N1.2	N1.3	N1.4	N2.1	N2.2	N2.3	N2.4

[truncated: 4 more sheets: Fig 3C, Fig 4 A,B, Fig 4 C,D, Fig 4E]
